# Supplementary material for: Complete mitochondrial genomes of eight seahorses and pipefishes (Syngnathiformes: Syngnathidae): insight into the adaptive radiation of syngnathid fishes
Source: BMC Evol Biol. 2019 Jun 11;19:119. doi: 10.1186/s12862-019-1430-3 (PMC6560779; doi:10.1186/s12862-019-1430-3)
Supplement: Supplementary file 2 — Statistics of the codon usage in the mitochondrial genes. (XLSX 13 kb) [file 12862_2019_1430_MOESM2_ESM.xlsx]

## Sheet: Codon Usage
Species: Hippocampus mohnikei
Codon	Count	RSCU	Codon	Count	RSCU	Codon	Count	RSCU	Codon	Count	RSCU
UUU(F)	139	1.23	UCU(S)	69	1.52	UAU(Y)	58	1.01	UGU(C)	11	0.96
UUC(F)	87	0.77	UCC(S)	34	0.75	UAC(Y)	57	0.99	UGC(C)	12	1.04
UUA(L)	281	2.67	UCA(S)	105	2.32	UAA(*)	7	4	UGA(W)	107	1.75
UUG(L)	22	0.21	UCG(S)	11	0.24	UAG(*)	0	0	UGG(W)	15	0.25
CUU(L)	111	1.06	CCU(P)	91	1.67	CAU(H)	50	0.95	CGU(R)	4	0.22
CUC(L)	44	0.42	CCC(P)	46	0.84	CAC(H)	55	1.05	CGC(R)	5	0.27
CUA(L)	155	1.47	CCA(P)	68	1.25	CAA(Q)	84	1.83	CGA(R)	57	3.12
CUG(L)	18	0.17	CCG(P)	13	0.24	CAG(Q)	8	0.17	CGG(R)	7	0.38
AUU(I)	187	1.24	ACU(T)	62	0.86	AAU(N)	60	0.88	AGU(S)	25	0.55
AUC(I)	115	0.76	ACC(T)	80	1.11	AAC(N)	77	1.12	AGC(S)	28	0.62
AUA(M)	161	1.64	ACA(T)	140	1.94	AAA(K)	77	1.88	AGA(*)	0	0
AUG(M)	35	0.36	ACG(T)	7	0.1	AAG(K)	5	0.12	AGG(*)	0	0
GUU(V)	61	1.16	GCU(A)	91	1.23	GAU(D)	42	1.24	GGU(G)	66	1.1
GUC(V)	28	0.53	GCC(A)	69	0.93	GAC(D)	26	0.76	GGC(G)	44	0.74
GUA(V)	101	1.91	GCA(A)	127	1.72	GAA(E)	76	1.5	GGA(G)	89	1.49
GUG(V)	21	0.4	GCG(A)	9	0.12	GAG(E)	25	0.5	GGG(G)	40	0.67
Species: Doryichthys bojia
Codon	Count	RSCU	Codon	Count	RSCU	Codon	Count	RSCU	Codon	Count	RSCU
UUU(F)	158	1.35	UCU(S)	75	1.66	UAU(Y)	63	1.09	UGU(C)	15	1.07
UUC(F)	76	0.65	UCC(S)	48	1.06	UAC(Y)	53	0.91	UGC(C)	13	0.93
UUA(L)	276	2.53	UCA(S)	91	2.01	UAA(*)	6	4	UGA(W)	110	1.82
UUG(L)	16	0.15	UCG(S)	3	0.07	UAG(*)	0	0	UGG(W)	11	0.18
CUU(L)	141	1.29	CCU(P)	80	1.46	CAU(H)	52	0.99	CGU(R)	16	0.86
CUC(L)	57	0.52	CCC(P)	65	1.19	CAC(H)	53	1.01	CGC(R)	8	0.43
CUA(L)	145	1.33	CCA(P)	70	1.28	CAA(Q)	85	1.93	CGA(R)	45	2.43
CUG(L)	20	0.18	CCG(P)	4	0.07	CAG(Q)	3	0.07	CGG(R)	5	0.27
AUU(I)	217	1.42	ACU(T)	85	1.13	AAU(N)	68	1.01	AGU(S)	23	0.51
AUC(I)	88	0.58	ACC(T)	79	1.05	AAC(N)	66	0.99	AGC(S)	31	0.69
AUA(M)	137	1.66	ACA(T)	135	1.79	AAA(K)	76	2	AGA(*)	0	0
AUG(M)	28	0.34	ACG(T)	3	0.04	AAG(K)	0	0	AGG(*)	0	0
GUU(V)	58	1.21	GCU(A)	110	1.36	GAU(D)	33	0.93	GGU(G)	54	0.96
GUC(V)	28	0.59	GCC(A)	93	1.15	GAC(D)	38	1.07	GGC(G)	58	1.03
GUA(V)	90	1.88	GCA(A)	116	1.44	GAA(E)	80	1.67	GGA(G)	92	1.63
GUG(V)	15	0.31	GCG(A)	4	0.05	GAG(E)	16	0.33	GGG(G)	22	0.39
Species: Takifugu flavidus
Codon	Count	RSCU	Codon	Count	RSCU	Codon	Count	RSCU	Codon	Count	RSCU
UUU(F)	74	0.65	UCU(S)	53	1.24	UAU(Y)	28	0.53	UGU(C)	7	0.48
UUC(F)	152	1.35	UCC(S)	77	1.8	UAC(Y)	78	1.47	UGC(C)	22	1.52
UUA(L)	101	0.92	UCA(S)	73	1.7	UAA(*)	7	3.11	UGA(W)	105	1.83
UUG(L)	25	0.23	UCG(S)	5	0.12	UAG(*)	0	0	UGG(W)	10	0.17
CUU(L)	136	1.24	CCU(P)	52	0.93	CAU(H)	16	0.31	CGU(R)	9	0.47
CUC(L)	140	1.28	CCC(P)	91	1.63	CAC(H)	86	1.69	CGC(R)	11	0.57
CUA(L)	209	1.91	CCA(P)	75	1.35	CAA(Q)	95	1.83	CGA(R)	50	2.6
CUG(L)	45	0.41	CCG(P)	5	0.09	CAG(Q)	9	0.17	CGG(R)	7	0.36
AUU(I)	147	1	ACU(T)	50	0.65	AAU(N)	41	0.65	AGU(S)	9	0.21
AUC(I)	146	1	ACC(T)	120	1.56	AAC(N)	85	1.35	AGC(S)	40	0.93
AUA(M)	114	1.34	ACA(T)	130	1.69	AAA(K)	69	1.77	AGA(*)	0	0
AUG(M)	56	0.66	ACG(T)	7	0.09	AAG(K)	9	0.23	AGG(*)	2	0.89
GUU(V)	51	0.97	GCU(A)	59	0.74	GAU(D)	22	0.57	GGU(G)	33	0.57
GUC(V)	64	1.22	GCC(A)	152	1.92	GAC(D)	55	1.43	GGC(G)	77	1.34
GUA(V)	76	1.45	GCA(A)	99	1.25	GAA(E)	87	1.76	GGA(G)	84	1.46
GUG(V)	19	0.36	GCG(A)	7	0.09	GAG(E)	12	0.24	GGG(G)	36	0.63
