# Supplementary material for: Complete mitochondrial genomes of eight seahorses and pipefishes (Syngnathiformes: Syngnathidae): insight into the adaptive radiation of syngnathid fishes
Source: BMC Evol Biol. 2019 Jun 11;19:119. doi: 10.1186/s12862-019-1430-3 (PMC6560779; doi:10.1186/s12862-019-1430-3)
Supplement: Supplementary file 4 — Selection analysis of the mitochondrial genes. (XLSX 53 kb) [file 12862_2019_1430_MOESM4_ESM.xlsx]

## Sheet: Syngnathoid fish & Other fishes
	ATP6			ATP8			COI			COII			COIII			Cyt b			ND1			ND2			ND3			ND4			ND4L			ND5			ND6			Mitogenome
	Ka	Ks	W	Ka	Ks	W	Ka	Ks	W	Ka	Ks	W	Ka	Ks	W	Ka	Ks	W	Ka	Ks	W	Ka	Ks	W	Ka	Ks	W	Ka	Ks	W	Ka	Ks	W	Ka	Ks	W	Ka	Ks	W	Ka	Ks	W
Doryichthys boaja	0.1929	1.849	0.104327	0.4717	0.9446	0.499365	0.0414	1.4011	0.0295482	0.1007	1.273	0.0791045	0.0538	2.6041	0.0206597	0.0921	1.4055	0.0655283	0.1174	2.3317	0.0503495	0.2877	2.2147	0.129905	0.1567	1.1334	0.138257	0.1335	2.5032	0.0533317	0.1608	1.4355	0.112017	0.1845	1.6196	0.113917	0.3005	1.4031	0.214169	0.594249	0.022816	0.0383947
Microphis brachyurus	0.198	1.7396	0.113819	0.4852	0.7035	0.689694	0.0316	1.4795	0.0213586	0.0912	1.2202	0.0747418	0.06	2.3025	0.0260586	0.0767	2.2325	0.0343561	0.1159	2.2478	0.0515615	0.2908	1.5248	0.190714	0.1373	1.4556	0.0943254	0.1525	1.5962	0.0955394	0.1427	2.8912	0.0493567	0.1863	2.7366	0.0680772	0.1368	1.0615	0.128874	0.774878	0.02488	0.0321083
Microphis manadensis	0.1007	2.0015	0.0503123	0.2305	1.325	0.173962	0.0199	1.3819	0.0144005	0.0214	1.2313	0.01738	0.0215	1.5995	0.0134417	0.0463	1.9874	0.0232968	0.0725	1.4977	0.0484076	0.1208	1.6612	0.0727185	0.078	1.1346	0.0687467	0.1135	1.3118	0.0865223	0.0965	0.8346	0.115624	0.1207	1.5118	0.0798386	0.32	1.5136	0.211416	0.7555	0.039327	0.0520543
Doryrhamphus japonicus	0.2043	1.3669	0.149462	0.4662	0.6738	0.691897	0.0328	1.5625	0.020992	0.0956	1.216	0.0786184	0.0527	1.7401	0.0302856	0.0864	1.9732	0.0437867	0.1007	1.3831	0.0728075	0.2651	1.5262	0.173699	0.1486	1.909	0.0778418	0.1463	1.3262	0.110315	0.1861	1.0441	0.17824	0.1992	3.1453	0.0633326	0.1544	1.1016	0.14016	1.01621	0.026441	0.0260192
Doryrhamphus dactyliophorus	0.1087	2.1588	0.050352	0.2014	0.9737	0.20684	0.0201	1.4327	0.0140295	0.0248	1.384	0.0179191	0.0355	1.324	0.0268127	0.0589	2.8461	0.020695	0.0738	1.293	0.0570766	0.1049	1.4826	0.0707541	0.0719	1.3846	0.0519284	0.1178	1.4311	0.0823143	0.105	1.5021	0.0699021	0.1111	1.2271	0.0905387	0.1696	1.1568	0.146611	0.864322	0.031886	0.0368913
Phycodurus eques	0.0881	1.2586	0.0699984	0.1616	0.6799	0.237682	0.0148	2.1606	0.00684995	0.0235	1.0415	0.0225636	0.0286	1.2413	0.0230404	0.0545	1.3547	0.0402303	0.0794	1.3435	0.0590994	0.101	1.5701	0.0643271	0.0901	1.3171	0.0684079	0.1017	2.3028	0.0441636	0.0921	1.4826	0.0621206	0.1497	3.174	0.0471645	0.2569	1.0529	0.243993	0.620388	0.02931	0.0472446
Solegnathus hardwickii	0.0832	1.3815	0.0602244	0.1955	0.9109	0.214623	0.0208	1.3022	0.015973	0.0325	2.0338	0.0159799	0.0426	3.0104	0.0141509	0.0666	1.8449	0.0360995	0.106	1.5654	0.0677143	0.2312	1.8263	0.126595	0.1426	1.2529	0.113816	0.1195	2.0571	0.0580915	0.0733	1.4174	0.0517144	0.1805	2.4023	0.0751363	0.2091	1.1496	0.181889	0.305853	0.014402	0.047088
Syngnathoides biaculeatus	0.1981	1.9077	0.103842	0.3867	1.2982	0.297874	0.043	1.5557	0.0276403	0.084	2.5547	0.0328806	0.053	2.4456	0.0216716	0.0884	1.3642	0.0647999	0.127	2.5989	0.0488668	0.2521	2.4616	0.102413	0.1333	1.3467	0.0989827	0.1317	2.4373	0.0540352	0.1779	2.622	0.067849	0.1889	1.4166	0.133347	0.2614	1.5116	0.172929	1.04473	0.038622	0.0369685
Syngnathus schlegelli	0.1953	1.4299	0.136583	0.4233	1.2744	0.332156	0.0392	1.4135	0.0277326	0.0781	1.817	0.0429829	0.0556	1.4365	0.0387052	0.0754	2.0076	0.0375573	0.1461	2.3069	0.0633317	0.2743	1.6053	0.170871	0.0919	1.7327	0.0530386	0.1539	1.561	0.0985906	0.1532	1.9204	0.079775	0.1878	1.5246	0.12318	0.156	0.9422	0.16557	1.12885	0.043617	0.0386384
Corythoichthys flavofasciatus	0.2157	1.5064	0.143189	0.2231	1.6246	0.137326	0.042	1.3781	0.0304767	0.0823	2.3955	0.0343561	0.0625	1.864	0.03353	0.0901	1.4828	0.0607634	0.1192	1.7892	0.066622	0.2546	2.2002	0.115717	0.1307	1.1419	0.114458	0.1578	2.1797	0.0723953	0.1795	1.7372	0.103327	0.1482	1.3838	0.107096	0.2455	3.1378	0.0782395	0.85849	0.025379	0.0295624
Trachyrhamphus serratus	0.0672	1.6304	0.0412169	0.4024	1.1116	0.362001	0.0228	3.1486	0.00724131	0.0306	1.5795	0.0193732	0.0324	1.6316	0.0198578	0.0689	1.5116	0.0455808	0.1032	2.6149	0.0394661	0.2298	1.7512	0.131224	0.1447	1.311	0.110374	0.1222	1.3676	0.0893536	0.0944	1.6497	0.0572225	0.1732	1.5165	0.11421	0.1996	1.0672	0.187031	0.642402	0.026339	0.0410008
Hippocampus barbouri	0.1882	1.559	0.120718	0.401	1.3197	0.303857	0.0415	1.5538	0.0267087	0.0895	1.5924	0.0562045	0.049	2.3712	0.0206646	0.0983	1.4785	0.0664863	0.1174	1.3205	0.0889057	0.2563	1.6068	0.15951	0.1592	2.1495	0.0740637	0.1331	2.1684	0.0613817	0.1762	1.5551	0.113305	0.1811	1.4307	0.126581	0.263	1.2697	0.207136	0.193406	0.004218	0.021809
Hippocampus comes	0.1877	1.9377	0.0968674	0.4041	1.6502	0.244879	0.0424	1.6915	0.0250665	0.0793	1.9483	0.0407022	0.0478	1.5172	0.0315054	0.0776	1.7749	0.0437208	0.138	4.2092	0.0327853	0.282	1.5226	0.18521	0.1431	1.1419	0.125317	0.1488	1.4168	0.105025	0.1687	1.62	0.104136	0.1899	1.5582	0.121871	0.0276	0.7457	0.0370122	0.144341	0.004625	0.0320422
Hippocampus histrix	0.2012	1.6335	0.123171	0.0382	0.4973	0.0768148	0.0416	1.8434	0.022567	0.0881	1.6535	0.0532809	0.0564	1.3641	0.0413459	0.0913	2.4791	0.0368279	0.1271	4.2782	0.0297088	0.2617	2.1211	0.123379	0.054	0.589	0.0916808	0.1569	3.2394	0.0484349	0.1806	1.9508	0.0925774	0.0444	1.1132	0.039885	0.161	1.2585	0.12793	0.29081	0.012061	0.0414738
Hippocampus mohnikei	0.0124	0.8548	0.0145063	0.2095	0.7537	0.277962	0.0079	0.9254	0.00853685	0.0037	0.634	0.00583596	0.0067	0.8347	0.00802684	0.0209	1.1036	0.018938	0.0339	0.8332	0.0406865	0.0564	1.3821	0.0408075	0.1092	1.3661	0.0799356	0.0364	1.4219	0.0255995	0.0189	0.6088	0.0310447	0.1514	1.464	0.103415	0.2443	1.6215	0.150663	0.407815	0.007372	0.0180768
Hippocampus trimaculatus	0.0663	1.486	0.0446164	0.4133	1.0612	0.389465	0.0267	1.617	0.0165121	0.0332	1.5339	0.0216442	0.0347	1.4834	0.0233922	0.0655	1.2998	0.0503924	0.1056	2.0683	0.0510564	0.2227	1.7165	0.129741	0.1445	2.3837	0.06062	0.1232	1.5105	0.0815624	0.0952	1.2698	0.0749724	0.1732	1.6441	0.105346	0.2038	1.1132	0.183076	0.398556	0.012595	0.0316016
Hippocampus erectus	0.193	1.9012	0.101515	0.3962	1.1399	0.347574	0.0398	1.5906	0.025022	0.0926	1.6351	0.0566326	0.0515	1.4321	0.0359612	0.0998	1.4391	0.0693489	0.1244	1.7457	0.0712608	0.2492	1.9957	0.124868	0.1115	1.1606	0.096071	0.133	1.5303	0.0869111	0.1715	1.5564	0.11019	0.187	1.425	0.131228	0.2635	1.4974	0.175972	0.364916	0.009903	0.0271378
Hippocampus kelloggi	0.1938	1.4737	0.131506	0.4303	0.8247	0.521765	0.041	1.8375	0.0223129	0.0872	1.6579	0.0525967	0.054	1.412	0.0382436	0.0752	1.6215	0.0463768	0.1469	2.3372	0.062853	0.2826	1.6279	0.173598	0.1357	1.2	0.113083	0.1516	3.0541	0.0496382	0.1704	1.6025	0.106334	0.042	1.0652	0.0394292	0.0328	0.9515	0.0344719	0.219119	0.006677	0.030472
Hippocampus spinosissimus	0.2092	1.6686	0.125375	0.029	0.3096	0.0936693	0.0409	1.9485	0.0209905	0.0924	1.9079	0.0484302	0.059	1.4746	0.0400109	0.0928	1.4172	0.0654812	0.1265	1.5736	0.0803889	0.2528	1.9228	0.131475	0.0491	0.8255	0.0594791	0.1563	1.498	0.104339	0.1829	1.5676	0.116675	0.0194	0.485	0.04	0.0107	0.2884	0.0371012	0.259037	0.012959	0.0500276
Hippocampus ingens	0.0218	0.6997	0.0311562	0.0081	0.2934	0.0276074	0.0069	1.2294	0.00561249	0.0094	0.6381	0.0147312	0.0085	0.6183	0.0137474	0.0196	0.9628	0.0203573	0.0348	0.6027	0.0577402	0.0573	1.3713	0.0417852	0.0506	0.4282	0.118169	0.0392	0.9166	0.0427667	0.0191	0.6262	0.0305014	0.1471	1.8284	0.0804529	0.1539	0.9895	0.155533	0.060926	0.003948	0.0647999
Hippocampus kuda	0.0062	0.3431	0.0180705	0.1998	1.9527	0.10232	0.0009	0.3622	0.00248482	0.0056	0.2593	0.0215966	0.0017	0.264	0.00643939	0.0012	0.3042	0.00394477	0.011	0.3888	0.0282922	0.0102	0.5852	0.0174299	0.1558	1.3373	0.116503	0.0121	0.464	0.0260776	0.0587	1.8058	0.0325064	0.1657	1.5319	0.108166	0.2372	0.9944	0.238536	0.050898	0.002928	0.0575268
Hippocampus reidi	0.0841	1.5136	0.0555629	0.4121	1.44	0.286181	0.0217	1.2988	0.0167077	0.0354	1.2649	0.0279864	0.0339	1.9258	0.0176031	0.0705	2.2259	0.0316726	0.1042	2.9782	0.0349876	0.2102	1.5015	0.139993	0.1367	1.265	0.108063	0.1156	2.4025	0.0481165	0.1636	1.4699	0.1113	0.184	2.6182	0.0702773	0.1974	1.2538	0.157441	0.080803	0.004931	0.061025
Thunnus albacares	0.2722	1.909	0.142588	0.6815	1.8604	0.366319	0.0398	2.8166	0.0141305	0.0984	2.5409	0.0387264	0.1166	5.6928	0.020482	0.2046	3.0167	0.0678225	0.182	1.9234	0.0946241	0.289	1.851	0.156132	0.2039	1.4072	0.144898	0.2255	1.7163	0.131387	0.1605	1.7349	0.0925125	0.2237	2.6444	0.0845939	0.4548	2.0542	0.2214	0.004677	0.000127	0.0271542
Thunnus maccoyii	0.2318	1.4052	0.164959	0.599	0.8391	0.71386	0.0884	1.8079	0.0488965	0.2169	1.7607	0.12319	0.0656	1.6632	0.039442	0.2635	2.9274	0.0900116	0.2687	1.6681	0.161081	0.5293	1.9896	0.266033	0.2823	0.8531	0.330911	0.4027	2.0577	0.195704	0.4688	1.4036	0.333998	0.2056	2.0527	0.100161	0.6176	1.3108	0.471163	0.021083	0.000127	0.00602381
Thunnus atlanticus	0.1585	1.4925	0.106198	0.7582	2.1534	0.352094	0.0323	1.7458	0.0185015	0.216	1.8915	0.114195	0.0823	3.8507	0.0213727	0.3113	2.0912	0.148862	0.142	2.3861	0.0595113	0.2836	2.7928	0.101547	0.281	1.114	0.252244	0.415	1.7763	0.233632	0.4152	2.2647	0.183336	0.4044	2.5366	0.159426	0.3301	3.073	0.107419	0.01945	0.00038	0.0195373
Thunnus alalunga	0.2307	1.375	0.167782	0.4729	1.4669	0.322381	0.0437	2.2433	0.0194802	0.0674	1.7606	0.0382824	0.1187	2.6847	0.0442135	0.1444	1.9139	0.075448	0.1733	4.496	0.0385454	0.5282	1.8782	0.281227	0.1737	1.9935	0.0871332	0.1659	1.9564	0.0847986	0.1381	3.2395	0.04263	0.2068	2.258	0.0915855	0.3423	2.5488	0.134298	0.076132	0.001016	0.0133452
Katsuwonus pelamis	0.1576	1.5266	0.103236	0.4542	1.4495	0.313349	0.0807	1.9847	0.0406611	0.0939	2.4054	0.0390372	0.0711	1.7296	0.0411078	0.2037	4.1985	0.0485173	0.2486	2.0647	0.120405	0.286	2.3389	0.12228	0.216	1.755	0.123077	0.2469	1.8212	0.13557	0.1571	2.3502	0.0668454	0.406	2.3241	0.174691	0.5135	1.9224	0.267114	0.323824	0.003568	0.0110183
Platax teira	0.2601	3.9078	0.0665592	0.778	1.2104	0.642763	0.0298	1.9577	0.0152219	0.1992	1.6539	0.120443	0.0867	3.8461	0.0225423	0.2696	1.446	0.186445	0.1512	2.4626	0.0613985	0.5348	1.9708	0.271362	0.2511	2.3446	0.107097	0.3747	1.9363	0.193513	0.4663	2.6092	0.178714	0.006	0.0491	0.1222	0.335	1.9599	0.170927	0.664164	0.034254	0.0515746
Epinephelus coioides	0.2077	2.3262	0.0892872	0.4956	1.3998	0.354051	0.0407	2.1213	0.0191863	0.0673	1.693	0.0397519	0.1236	2.3444	0.0527214	0.1403	1.8724	0.0749306	0.1836	4.6713	0.0393038	0.0065	0.0484	0.134298	0.1745	1.9021	0.0917407	0.1677	2.2503	0.0745234	0.1327	3.2458	0.0408836	0.2907	4.5951	0.063263	0.3444	2.1958	0.156845	0.936373	0.047595	0.0508291
Lepomis macrochirus	0.0858	1.5452	0.0555268	0.4393	1.3377	0.328399	0.0774	2.0175	0.0383643	0.0939	3.4305	0.0273721	0.005	0.0358	0.139665	0.2013	3.4571	0.058228	0.2528	1.5053	0.16794	0.4032	2.2549	0.178811	0.2175	1.3476	0.161398	0.2505	1.7327	0.144572	0.1577	2.1863	0.072131	0.4564	2.633	0.173338	0.5201	1.9455	0.267335	0.842261	0.025331	0.030075
Pagrus auriga	0.2664	1.9315	0.137924	0.8087	1.1721	0.689958	0.0037	0.0427	0.0866511	0.1987	1.6944	0.117269	0.0852	4.0016	0.0212915	0.2742	1.4644	0.187244	0.0087	0.0821	0.105968	0.3837	3.0609	0.125355	0.2524	2.1261	0.118715	0.379	1.9497	0.194389	0.2012	3.2933	0.0610937	0.2293	4.6665	0.0491375	0.0084	0.0543	0.154696	0.305818	0.013157	0.0430223
Pagrus major	0.1524	1.4727	0.103483	0.5328	1.7107	0.311451	0.0332	4.4961	0.00738418	0.1347	2.6327	0.0511642	0.1162	4.0658	0.0285799	0.0075	0.0304	0.246711	0.1677	4.2048	0.039883	0.6075	1.7977	0.337932	0.2072	3.4727	0.0596654	0.005	0.0208	0.240385	0.2785	3.3388	0.0834132	0.2328	4.6639	0.0499153	0.3845	1.6538	0.232495	0.314821	0.008618	0.0273743
Perca flavescens	0.0419	0.903	0.0464009	0.5944	1.6479	0.360701	0.0526	4.5668	0.0115179	0.1641	2.8839	0.0569021	0.1341	4.0243	0.0333226	0.1442	4.3102	0.0334555	0.2116	2.7199	0.077797	0.2927	2.1227	0.13789	0.2479	1.9358	0.128061	0.2238	4.4593	0.0501872	0.487	3.3332	0.146106	0.2088	2.2659	0.0921488	0.4295	1.9303	0.222504	0.860133	0.015988	0.0185878
Aulorhynchus flavidus	0.0648	2.2232	0.0291472	0.7771	1.4812	0.524642	0.0939	4.5142	0.020801	0.2647	2.9984	0.0882804	0.0737	4.0592	0.0181563	0.2304	4.3645	0.0527896	0.3022	3.4345	0.0879895	0.2969	2.1218	0.139928	0.3242	3.4933	0.0928062	0.3173	3.3368	0.0950911	0.1782	3.355	0.0531148	0.1866	4.4675	0.0417683	0.6729	1.5356	0.4382	0.973498	0.050078	0.0514413
Hypoptychus dybowskii	0.2405	1.5524	0.154921	0.3645	2.6595	0.137056	0.0352	2.8865	0.0121947	0.0917	1.6157	0.0567556	0.0697	1.8098	0.0385125	0.3097	1.946	0.159147	0.1327	3.6218	0.0366392	0.3386	2.796	0.121102	0.1853	2.4397	0.075952	0.4333	3.3835	0.128063	0.1579	2.772	0.0569625	0.3767	2.1623	0.174213	0.1911	1.5574	0.122705	0.945266	0.026886	0.0284428
Gasterosteus aculeatus	0.1652	2.6664	0.0619562	0.3826	2.2016	0.173783	0.0327	3.1949	0.0102351	0.0662	2.0066	0.0329911	0.1044	3.8656	0.0270075	0.1424	2.4837	0.0573338	0.105	2.2618	0.0464232	0.3112	4.0063	0.0776777	0.1854	2.0818	0.0890575	0.1833	4.5394	0.0403798	0.1701	1.8487	0.0920106	0.1127	2.7007	0.0417299	0.1955	1.7475	0.111874	0.526348	0.01193	0.0226656
Mugil cephalus	0.0565	1.2693	0.0445127	0.3985	1.1005	0.362108	0.0295	1.9705	0.0149708	0.0901	3.8383	0.0234739	0.1461	2.5679	0.0568947	0.1397	2.3675	0.0590074	0.1566	4.0981	0.0382128	0.5204	2.6421	0.196965	0.1665	1.7871	0.0931677	0.1896	4.544	0.0417254	0.3883	1.6293	0.238323	0.1745	4.6617	0.0374327	0.2842	3.5304	0.0805008	1.03665	0.067577	0.0651877
Amphiprion perideraion	0.0562	1.3499	0.0416327	0.4517	1.097	0.411759	0.0437	1.7801	0.0245492	0.2096	1.757	0.119294	0.075	1.776	0.0422297	0.0981	3.5212	0.0278598	0.2569	1.7719	0.144986	0.2534	1.9287	0.131384	0.2069	1.8836	0.109843	0.1612	1.7399	0.092649	0.1201	2.5483	0.0471295	0.2108	4.5183	0.0466547	0.3584	2.2632	0.15836	0.088276	0.003729	0.0422425
Amphiprion polymnus	0.0717	1.9762	0.0362818	0.654	0.8994	0.727151	0.0929	2.192	0.0423814	0.0369	1.1569	0.0318956	0.0804	1.8117	0.0443782	0.1961	2.0853	0.0940392	0.0879	1.9142	0.04592	0.256	1.7734	0.144355	0.2659	1.7708	0.150158	0.2386	2.1039	0.113408	0.1689	3.027	0.0557978	0.1841	2.7133	0.067851	0.4903	2.6478	0.185173	0.102294	0.003039	0.0297085
Amphiprion clarkii	0.0547	1.3155	0.0415811	0.2211	1.622	0.136313	0.0266	3.1099	0.00855333	0.088	2.0966	0.0419727	0.0786	4.0582	0.0193682	0.2331	1.6606	0.140371	0.0935	1.8985	0.0492494	0.2961	2.4759	0.119593	0.1595	1.2728	0.125314	0.3789	2.0602	0.183914	0.1127	2.4178	0.0466126	0.3976	4.5176	0.0880113	0.1754	1.8819	0.0932037	0.129352	0.002551	0.0197214
Amphiprion percula	0.2393	2.3555	0.101592	0.2098	2.8245	0.0742786	0.0247	2.0969	0.0117793	0.0937	1.4085	0.0665247	0.0711	2.1401	0.0332227	0.1032	2.0029	0.0515253	0.084	2.5485	0.0329606	0.2653	2.0995	0.126363	0.1606	1.2097	0.13276	0.108	2.1812	0.049514	0.1334	1.589	0.0839522	0.1292	2.373	0.0544458	0.2182	1.5524	0.140557	0.320837	0.008168	0.0254584
Menidia menidia	0.171	1.2536	0.136407	0.2879	1.4727	0.195491	0.0252	4.5752	0.00550796	0.2238	2.6084	0.0857997	0.091	3.8318	0.0237486	0.1009	2.1732	0.0464292	0.1262	2.7062	0.0466337	0.2424	4.0615	0.0596824	0.1844	1.6832	0.109553	0.1136	2.0519	0.0553633	0.4561	2.1993	0.207384	0.135	2.5757	0.0524129	0.3161	1.7285	0.182875	1.1951	0.034402	0.0287858
Opistognathus jacksoniensis	0.0999	1.2014	0.083153	0.4271	1.6465	0.259399	0.0387	1.9015	0.0203524	0.0442	1.1034	0.040058	0.1189	3.9214	0.0303208	0.1375	2.1698	0.0633699	0.1537	3.0959	0.0496463	0.5069	4.1425	0.122366	0.1284	1.213	0.105853	0.1389	4.525	0.0306961	0.0743	2.6026	0.0285484	0.2128	4.6567	0.0456976	0.319	1.4458	0.220639	0.843595	0.020403	0.0241858
Oreochromis niloticus	0.0993	1.2193	0.0814402	0.7025	1.5397	0.456258	0.0348	2.839	0.0122578	0.1171	2.3748	0.0493094	0.0615	3.8502	0.0159732	0.109	1.7291	0.0630386	0.2681	1.6306	0.164418	0.1737	2.7017	0.0642929	0.202	1.3123	0.153928	0.1782	1.6485	0.108098	0.1773	3.3906	0.0522916	0.1046	4.8838	0.0214177	0.5501	1.1621	0.473367	0.162937	0.002947	0.0180867
Oreochromis aureus	0.1326	2.0859	0.0635697	0.1672	0.7742	0.215965	0.0932	3.5442	0.0262965	0.047	1.518	0.0309618	0.0776	4.0599	0.0191138	0.1872	2.2263	0.0840857	0.0776	2.5064	0.0309607	0.1782	3.6222	0.0491966	0.3009	1.1603	0.259329	0.2303	2.4314	0.0947191	0.1225	1.2441	0.0984648	0.2061	4.5382	0.0454145	0.1694	1.8161	0.0932768	0.097025	0.002902	0.0299098
Psetta maxima	0.1136	1.6281	0.0697746	0.1807	0.7531	0.239942	0.0364	1.8997	0.0191609	0.0761	2.0042	0.0379703	0.0643	2.2293	0.0288431	0.2642	1.801	0.146696	0.0822	1.9628	0.0418789	0.207	4.0394	0.0512452	0.1382	1.7247	0.0801299	0.3984	1.827	0.218062	0.0713	1.4435	0.0493938	0.1869	2.0903	0.089413	0.1728	1.7546	0.098484	1.6493	0.079922	0.0484582
Paralichthys olivaceus	0.0979	1.4794	0.0661755	0.3279	1.2021	0.272773	0.0335	2.6926	0.0124415	0.0899	1.4938	0.0601821	0.0536	1.8651	0.0287384	0.118	2.234	0.0528201	0.1128	1.9627	0.0574719	0.1734	1.843	0.0940857	0.1391	1.4841	0.0937268	0.1281	1.8954	0.0675847	0.1178	3.2851	0.0358589	0.4197	1.919	0.218708	0.2391	2.0201	0.11836	1.17207	0.039706	0.0338768
Trachinotus blochii	0.2425	1.804	0.134424	0.1644	0.8833	0.18612	0.0427	2.3791	0.017948	0.2122	1.989	0.106687	0.0763	3.8064	0.0200452	0.1174	2.3821	0.0492842	0.0595	4.0985	0.0145175	0.2103	2.1571	0.097492	0.1925	2.1131	0.0910984	0.1291	2.3303	0.0554006	0.4886	1.5584	0.313527	0.1669	2.2364	0.0746289	0.2081	1.8067	0.115182	0.970978	0.038015	0.0391512
Apogon semilineatus	0.195	1.4599	0.133571	0.3718	1.0441	0.356096	0.0298	1.8557	0.0160586	0.0564	1.2828	0.0439663	0.1184	1.5634	0.0757324	0.1458	4.3578	0.0334572	0.1149	2.0005	0.0574356	0.5392	2.3437	0.230064	0.1212	1.1184	0.108369	0.2003	4.528	0.0442359	0.1307	1.6189	0.0807338	0.1741	2.3106	0.0753484	0.2711	1.4771	0.183535	0.8055	0.01731	0.0214898
Pterapogon kauderni	0.1143	1.6836	0.0678902	0.3695	1.3939	0.265084	0.0266	1.3247	0.02008	0.123	4.4537	0.0276175	0.0473	2.8899	0.0163673	0.094	1.841	0.0510592	0.1581	3.2445	0.0487286	0.229	2.6152	0.087565	0.1081	1.3153	0.0821866	0.1058	1.694	0.0624557	0.1311	2.2564	0.0581014	0.2339	4.6674	0.0501136	0.3825	1.5271	0.250475	0.650211	0.018262	0.0280863
Lophius americanus	0.1319	1.851	0.0712588	0.5753	2.5711	0.223756	0.041	3.0672	0.0133672	0.054	1.7314	0.0311886	0.0525	2.5901	0.0202695	0.0821	2.6744	0.0306985	0.2543	1.5862	0.16032	0.2324	2.6558	0.0875066	0.2079	1.4317	0.145212	0.1321	1.6478	0.0801675	0.2161	3.3695	0.0641341	0.1386	3.1742	0.0436645	0.5288	1.4583	0.362614	1.04774	0.042801	0.0408509
Tridentiger barbatus	0.1173	1.6617	0.0705904	0.1693	0.914	0.18523	0.0881	1.5013	0.0586825	0.0726	1.7512	0.0414573	0.0666	4.041	0.0164811	0.1751	1.7794	0.098404	0.1389	2.0235	0.0686434	0.3847	2.5663	0.149905	0.2789	1.8026	0.154721	0.1802	2.0105	0.0896294	0.1531	1.5717	0.0974104	0.1416	2.0799	0.0680802	0.2329	1.7502	0.133071	1.1766	0.058556	0.0497671
Gonorynchus abbreviatus	0.0986	2.1223	0.046459	0.1828	0.8868	0.206134	0.0366	1.5221	0.0240457	0.0682	3.6567	0.0186507	0.0582	3.7595	0.0154808	0.2578	2.3896	0.107884	0.1459	2.9585	0.0493155	0.2815	1.9915	0.141351	0.1632	1.5719	0.103823	0.4159	1.6349	0.254389	0.1112	2.1473	0.051786	0.2159	2.7921	0.0773253	0.2471	2.1657	0.114097	1.06268	0.093375	0.0878672
Plecoglossus altivelis	0.0277	0.5767	0.0480319	0.3885	1.3953	0.278435	0.0331	2.4641	0.0134329	0.0926	1.2405	0.0746473	0.0535	3.807	0.0140531	0.1273	1.8966	0.0671201	0.1669	2.76	0.060471	0.1991	2.0579	0.0967491	0.1641	1.4984	0.109517	0.1495	2.9901	0.0499983	0.0696	3.2104	0.0216795	0.1965	2.0612	0.0953328	0.3053	1.6121	0.18938	0.86019	0.040532	0.0471198
Albula glossodonta	0.2579	1.9305	0.133592	0.2221	1.2721	0.174593	0.0307	2.6658	0.0115162	0.2059	1.4294	0.144046	0.0552	1.8134	0.0304401	0.1247	1.9197	0.0649581	0.0954	1.9189	0.049716	0.1636	1.8025	0.0907628	0.1768	1.42	0.124507	0.1499	2.321	0.0645842	0.1254	3.1113	0.0403047	0.428	2.3035	0.185804	0.2289	1.8212	0.125686	2.66667	0.093054	0.0348952
Fistularia commersonii	0.187	3.2701	0.0571848	0.1464	1.7662	0.0828898	0.0318	1.6941	0.018771	0.0498	1.5044	0.0331029	0.0829	2.1258	0.0389971	0.1395	2.3897	0.0583755	0.101	2.3045	0.0438273	0.1978	3.7113	0.0532967	0.1554	1.0319	0.150596	0.216	4.5218	0.0477686	0.484	1.8618	0.259963	0.1739	2.6062	0.0667255	0.1982	1.5629	0.126816	0.94878	0.038718	0.0408082
Bassozetus zenkevitchi	0.1204	1.4561	0.0826866	0.3501	0.8398	0.416885	0.0404	1.4059	0.028736	0.1236	3.7538	0.0329266	0.1297	3.5552	0.0364818	0.0933	1.5594	0.0598307	0.1542	2.1897	0.0704206	0.513	2.077	0.246991	0.123	1.6943	0.0725964	0.1467	1.9735	0.0743349	0.1258	2.4154	0.0520825	0.1801	2.7078	0.0665116	0.2563	2.6667	0.0961113	1.11007	0.059749	0.0538245
Dactyloptena tiltoni	0.1198	1.6956	0.0706535	0.369	1.7331	0.212913	0.0304	1.4296	0.0212647	0.0519	1.9147	0.0271061	0.0519	3.8295	0.0135527	0.1026	1.7201	0.0596477	0.2508	2.0866	0.120196	0.206	1.7323	0.118917	0.0943	1.3037	0.0723326	0.1313	1.9703	0.0666396	0.1263	1.989	0.0634992	0.2427	4.6668	0.0520057	0.3648	1.2142	0.300445	1.10957	0.067745	0.0610551
Harpadon microchir	0.1319	1.9655	0.0671076	0.648	1.1911	0.544035	0.0419	1.6495	0.0254016	0.0628	1.7655	0.0355707	0.0571	3.825	0.0149281	0.0885	1.6492	0.0536624	0.1373	2.7782	0.0494205	0.2093	1.6952	0.123466	0.1964	1.9981	0.0982934	0.1329	1.4443	0.0920169	0.2218	3.3606	0.0660001	0.1476	2.6942	0.0547844	0.5179	1.0757	0.481454	1.20382	0.056064	0.0465718
Gadus chalcogrammus	0.1236	1.3489	0.0916302	0.1688	1.1056	0.152677	0.0872	1.5249	0.0571841	0.0062	0.4414	0.0140462	0.0721	4.0467	0.017817	0.1718	2.5438	0.0675368	0.1438	1.8883	0.0761532	0.363	3.1289	0.116015	0.2748	2.4215	0.113483	0.1867	1.8182	0.102684	0.1538	2.0315	0.0757076	0.0292	1.0793	0.0270546	0.2101	1.6975	0.12377	0.082424	0.000987	0.0119747
Gadus morhua	0.1071	2.4234	0.0441941	0.1824	1.0659	0.171123	0.0375	2.7961	0.0134115	0.0701	2.1331	0.032863	0.0586	3.843	0.0152485	0.2527	1.5988	0.158056	0.1573	2.2022	0.0714286	0.2634	2.5251	0.104313	0.158	2.3485	0.067277	0.4006	2.7325	0.146606	0.1071	1.6183	0.0661806	0.2036	2.6863	0.075792	0.2235	1.7565	0.127242	0.129538	0.002524	0.0194846
Zenopsis nebulosus	0.0229	0.5627	0.0406966	0.3703	2.14	0.173037	0.034	2.3575	0.0144221	0.0939	1.3709	0.0684951	0.0524	3.8141	0.0137385	0.1307	1.8821	0.0694437	0.0948	2.4178	0.0392092	0.1761	2.5891	0.0680159	0.159	2.1502	0.0739466	0.1465	1.9563	0.0748863	0.0695	1.5729	0.0441859	0.1921	2.0196	0.0951178	0.3093	1.7116	0.180708	1.06742	0.05716	0.0535496
Beryx splendens	0.009	0.1859	0.0484131	0.2121	1.3456	0.157625	0.0331	2.0367	0.0162518	0.208	1.3846	0.150224	0.0073	0.6293	0.0116002	0.1275	1.9748	0.0645635	0.0976	2.2136	0.0440911	0.0293	0.5238	0.0559374	0.1718	1.7827	0.0963707	0.1469	1.6871	0.0870725	0.1265	2.4648	0.0513226	0.4102	1.9042	0.215419	0.2148	1.9936	0.107745	0.665114	0.028943	0.0435158
Polymixia japonica	0.2197	2.3736	0.0925598	0.0852	0.7509	0.113464	0.0423	1.4814	0.0285541	0.0517	1.7463	0.0296055	0.0561	1.6427	0.0341511	0.1396	4.3736	0.0319188	0.0087	0.8657	0.0100497	0.1667	2.4222	0.0688217	0.1426	0.9363	0.152302	0.2139	4.5217	0.0473052	0.4799	1.2073	0.397499	0.1663	3.0281	0.0549189	0.187	1.1874	0.157487	0.921793	0.026275	0.0285042
Myctophum affine	0.176	1.7803	0.0988597	0.0548	0.859	0.0637951	0.0023	0.4585	0.00501636	0.1295	4.0088	0.0323039	0.084	1.8576	0.0452196	0.0946	1.4557	0.0649859	0.1126	2.3858	0.0471959	0.1998	2.241	0.0891566	0.1208	1.6483	0.0732876	0.1504	1.7114	0.0878813	0.1275	1.7112	0.0745091	0.1734	2.5671	0.067547	0.023	0.5112	0.0449922	1.07656	0.04896	0.0454782
Percopsis transmontana	0.0785	1.3068	0.0600704	0.3735	1.63	0.229141	0.0308	1.57	0.0196178	0.0558	1.8899	0.0295254	0.1254	2.6819	0.0467579	0.1012	1.7243	0.0586905	0.1514	2.2131	0.0684108	0.5228	4.0988	0.12755	0.0171	0.3652	0.0468237	0.1203	2.134	0.056373	0.128	1.5199	0.0842161	0.2331	4.6567	0.0500569	0.2576	1.7456	0.147571	1.07967	0.064042	0.0593161
Esox lucius	0.1023	2.1601	0.0473589	0.6426	1.1215	0.572983	0.0424	2.0436	0.0207477	0.06	1.6737	0.0358487	0.0527	3.8294	0.0137619	0.0165	0.9379	0.0175925	0.2474	2.0608	0.12005	0.2115	2.635	0.0802657	0.0981	1.6333	0.0600625	0.0246	0.948	0.0259494	0.2138	3.3552	0.063722	0.1409	3.1209	0.0451472	0.3654	1.0779	0.338992	0.856317	0.039707	0.0463695
Umbra pygmaea	0.0797	1.2494	0.0637906	0.1696	0.8874	0.19112	0.0881	5.3634	0.0164261	0.0082	0.417	0.0196643	0.0579	3.5841	0.0161547	0.0868	2.4224	0.0358322	0.1358	2.3806	0.0570444	0.3724	2.389	0.155881	0.2039	2.5823	0.0789606	0.1354	1.6374	0.0826921	0.1492	1.9873	0.0750767	0.1417	2.1423	0.0661439	0.5145	1.2874	0.399643	0.950732	0.040908	0.0430279
Salmo salar	0.0694	1.4411	0.0481577	0.3942	1.6876	0.233586	0.038	1.6397	0.023175	0.002	0.0752	0.0265957	0.0696	4.0419	0.0172196	0.1706	2.1659	0.0787663	0.1434	2.3382	0.0613292	0.265	3.1879	0.0831268	0.2688	1.5971	0.168305	0.1819	4.4353	0.0410119	0.1084	1.612	0.0672457	0.0206	1.2747	0.0161607	0.2071	1.2612	0.164209	0.14747	0.00335	0.0227165
Salmo trurra	0.1341	1.0889	0.123152	0.2256	1.3267	0.170046	0.0345	1.6201	0.021295	0.0921	1.6228	0.0567538	0.0551	3.8427	0.0143389	0.254	1.8668	0.136062	0.1604	2.132	0.0752345	0.1817	4.0906	0.0444189	0.1635	1.6224	0.100777	0.4099	2.3232	0.176438	0.1858	1.5745	0.118006	0.0161	0.3618	0.0444997	0.2204	1.2971	0.169918	0.12155	0.004159	0.0342164
Alepocephalus agassizii	0.1428	1.3912	0.102645	0.1071	0.9002	0.118974	0.0336	2.3755	0.0141444	0.201	1.5451	0.130089	0.0525	3.8151	0.0137611	0.1305	1.9573	0.0666735	0.0991	1.7976	0.0551291	0.0329	0.6197	0.0530902	0.1644	2.6882	0.0611562	0.1446	1.5379	0.0940243	0.1939	2.3667	0.0819284	0.2185	1.8389	0.118821	0.3077	1.5972	0.19265	0.822339	0.032846	0.0399422
Hydrolycus scomberoides	0.2512	1.613	0.155735	0.0552	0.6972	0.0791738	0.0351	2.321	0.0151228	0.0529	2.3039	0.0229611	0.009	0.4752	0.0189394	0.1272	2.1827	0.0582764	0.1012	1.8172	0.0556901	0.0059	0.229	0.0257642	0.1581	2.2857	0.0691692	0.2076	4.5223	0.0459058	0.4437	1.6944	0.261863	0.3848	1.8344	0.209769	0.2144	1.5522	0.138127	0.807087	0.055069	0.0682318
Carassius auratus	0.1816	2.734	0.0664228	0.0194	0.1019	0.190383	0.0437	3.092	0.0141332	0.1009	1.865	0.0541019	0.0049	0.1263	0.0387965	0.1389	2.5171	0.0551826	0.0147	0.9838	0.0149421	0.2757	2.3742	0.116123	0.1479	0.8432	0.175403	0.1472	1.8006	0.0817505	0.1592	2.6266	0.0606107	0.1361	2.6197	0.0519525	0.18	1.4665	0.122741	1.43466	0.033682	0.0234774
Ictalurus punctatus	0.1069	1.5533	0.0688212	0.3997	2.311	0.172955	0.0023	0.5035	0.00456802	0.037	1.7748	0.0208474	0.0595	2.845	0.0209139	0.095	1.6392	0.0579551	0.0073	0.2363	0.0308929	0.2808	4.0918	0.0686251	0.1259	1.4169	0.088856	0.1195	2.2502	0.0531064	0.1599	1.5326	0.104333	0.1427	2.3617	0.0604226	0.3531	2.5727	0.137249	1.04947	0.057202	0.0545058
Aldrovandia affinis	0.1169	1.6491	0.0708872	0.5012	0.9256	0.541487	0	0.152	0	0.0636	3.2822	0.0193772	0.1016	3.4206	0.0297024	0.1001	1.8216	0.0549517	0.1289	2.7032	0.0476842	0.4756	2.4409	0.194846	0.0127	0.4534	0.0280106	0.0194	0.9527	0.0203632	0.2327	3.3581	0.0692951	0.2012	4.6385	0.0433761	0.3878	1.8175	0.21337	0.804675	0.037006	0.0459888
Anguilla anguilla	0.106	1.6132	0.0657079	0.6593	0.9987	0.660158	0.0462	2.4871	0.0185759	0.0751	2.0214	0.0371525	0.127	2.8444	0.0446491	0.0166	0.8115	0.0204559	0.1714	2.1603	0.0793408	0.1961	4.1401	0.047366	0.0041	0.1716	0.0238928	0.01	0.2266	0.0441306	0.1427	1.5599	0.0914802	0.095	1.6694	0.0569067	0.2335	2.1278	0.109738	1.00459	0.044491	0.0442878
Acipenser baerii	0.1133	1.3305	0.085156	0.2662	1.8079	0.147243	0.0513	2.5258	0.0203104	0.0663	2.3954	0.027678	0.0484	2.2158	0.0218431	0.0025	0.2787	0.00897022	0.2636	2.6809	0.0983252	0.2009	3.6575	0.0549282	0.1862	1.5792	0.117908	0.1706	2.1607	0.0789559	0.164	2.8662	0.0572186	0.1351	4.4684	0.0302345	0.2699	1.8701	0.144324	0.017902	0.00119	0.066473
Acipenser sinensis	0.1257	1.5128	0.083091	0.2821	1.658	0.170145	0.0828	2.0078	0.0412392	0.0803	1.2878	0.0623544	0.0536	2.3192	0.0231114	0.1058	2.0027	0.0528287	0.0979	1.7969	0.0544827	0.2759	2.4308	0.113502	0.234	1.149	0.203655	0.2306	1.9822	0.116335	0.2427	2.6215	0.0925806	0.1595	2.3919	0.0666834	0.258	2.4614	0.104818	0.016321	0.003893	0.238527
Latimeria chalumnae	0.1268	1.6965	0.0747421	0.4222	2.4594	0.171668	0.0432	2.4754	0.0174517	0.1058	1.329	0.0796087	0.0662	4.0375	0.0163963	0.168	2.2279	0.0754073	0.1053	1.7246	0.0610576	0.2092	2.1661	0.0965791	0.3065	1.7125	0.178978	0.3575	1.9802	0.180537	0.6358	2.4338	0.261238	0.1929	2.4134	0.0799287	0.2597	2.7805	0.0934005	0.976618	0.078458	0.0803364
Neoceratodus forsteri	0.141	1.1443	0.123219	0.2131	2.4443	0.0871824	0.0411	2.2827	0.018005	0.2368	1.7084	0.138609	0.0388	2.2986	0.0168798	0.2443	3.1972	0.0764106	0.0791	2.3901	0.0330948	0.1807	4.0271	0.044871	0.1513	1.4137	0.107024	0.1241	2.2474	0.0552194	0.2208	2.3161	0.0953327	0.1868	1.9776	0.0944579	0.4787	2.186	0.218984	0.960863	0.065934	0.0686196
Cololabis saira	0.317	1.5897	0.199409	0.2469	1.2265	0.201305	0.0488	4.5504	0.0107243	0.0805	1.472	0.0546875	0.0584	2.7896	0.0209349	0.1119	2.2844	0.0489844	0.0833	2.2405	0.0371792	0.2308	3.4262	0.0673633	0.1521	1.367	0.111266	0.1293	2.3058	0.056076	0.3844	1.7143	0.224231	0.4583	2.6166	0.175151	0.5311	1.4594	0.363917	1.04947	0.032502	0.0309698
Exocoetus volitans	0.2005	1.8941	0.105855	0.2357	2.7723	0.0850197	0.0317	1.5311	0.0207041	0.1276	1.8257	0.069891	0.0433	2.0537	0.0210839	0.109	2.0835	0.0523158	0.1341	2.3164	0.0578916	0.2058	2.5372	0.081113	0.1931	3.674	0.0525585	0.142	4.5144	0.0314549	0.2591	1.6532	0.156726	0.1832	1.9956	0.091802	0.6307	1.2528	0.503432	0.991144	0.047225	0.047647
Oryzias latipes	0.156	2.1108	0.0739056	0.211	2.7775	0.0759676	0.0506	1.8389	0.0275165	0.0583	1.9173	0.0304073	0.0522	1.815	0.0287603	0.1131	2.0767	0.0544614	0.1638	2.2736	0.0720443	0.2157	1.9992	0.107893	0.1352	1.1466	0.117914	0.0784	1.6767	0.0467585	0.141	1.9186	0.0734911	0.2673	2.0166	0.13255	0.3774	2.0453	0.184521	1.1705	0.0319	0.0272534
Oryzias melastigma	0.1551	2.0456	0.0758213	0.3378	1.3462	0.250929	0.0438	1.7414	0.0251522	0.1015	4.2946	0.0236343	0.0513	2.3717	0.0216301	0.0911	1.8086	0.0503705	0.2927	1.7747	0.164929	0.2365	2.1408	0.110473	0.183	1.4	0.130714	0.1248	2.3605	0.0528702	0.3567	1.2008	0.297052	0.1568	5.637	0.0278162	0.3745	2.6419	0.141754	1.49393	0.034178	0.022878
Poecilia reticulata	0.1886	4.007	0.0470676	0.4472	1.333	0.335484	0.0457	1.7501	0.0261128	0.0763	2.4101	0.0316584	0.0795	1.6476	0.048252	0.0882	2.1814	0.0404327	0.1222	1.9074	0.0640663	0.5548	1.9585	0.283278	0.204	1.3165	0.154956	0.1463	1.8842	0.0776457	0.345	1.3163	0.262098	0.1435	1.9292	0.0743832	0.5579	1.2963	0.430379	0.768068	0.027632	0.035976
Gambusia affinis	0.1453	1.5873	0.0915391	0.6259	0.9061	0.690763	0.0272	1.7258	0.0157608	0.0517	2.6917	0.0192072	0.0984	3.1221	0.0315172	0.0979	1.7313	0.0565471	0.134	1.7826	0.0751711	0.2534	2.1702	0.116763	0.2059	1.7497	0.117677	0.1679	1.526	0.110026	0.2228	1.8116	0.122985	0.1363	1.8208	0.0748572	0.4234	1.5957	0.265338	0.728396	0.032665	0.0448451
Xiphophorus hellerii	0.1827	2.052	0.0890351	0.2269	1.8197	0.124691	0.0412	1.8186	0.0226548	0.225	1.4851	0.151505	0.1392	2.8771	0.0483821	0.0933	1.8318	0.0509335	0.1028	2.2973	0.0447482	0.2552	1.6863	0.151337	0.1434	1.3669	0.104909	0.242	1.5118	0.160074	0.1545	1.7391	0.0888391	0.4154	1.1515	0.360747	0.2142	1.1533	0.185728	0.472671	0.0221	0.0467556
Eurypegasus draconis	0.1892	1.7123	0.110495	0.2417	1.723	0.140279	0.0867	1.6898	0.0513078	0.2183	1.9387	0.112601	0.0691	3.6933	0.0187096	0.1196	2.5097	0.0476551	0.2341	2.534	0.0923836	0.3877	2.7066	0.143242	0.2387	1.0683	0.223439	0.4538	1.5252	0.297535	0.1664	3.7204	0.0447264	0.221	2.0999	0.105243	0.2327	1.9302	0.120557	0.987922	0.020249	0.0204966
Pegasus volitans	0.176	2.0266	0.086845	0.3836	1.7655	0.217276	0.025	1.7008	0.014699	0.2585	1.7623	0.146683	0.0746	3.9386	0.0189407	0.1952	2.0401	0.0956816	0.1913	1.8681	0.102404	0.3237	2.0988	0.154231	0.2817	1.7841	0.157895	0.1886	2.0747	0.0909047	0.4647	1.7527	0.265134	0.4408	1.6304	0.270363	0.4111	1.4029	0.293036	0.554906	0.019344	0.03486
Takifugu flavidus	0.2025	2.2494	0.090024	0.2905	0.8136	0.357055	0.0362	2.1628	0.0167376	0.189	1.4355	0.131661	0.0959	3.1469	0.0304744	0.2635	1.8343	0.143652	0.1808	1.722	0.104994	0.1123	1.1087	0.10129	0.1951	1.8629	0.104729	0.19	2.0929	0.0907831	0.1214	3.0953	0.0392208	0.22	2.1103	0.104251	0.322	1.8676	0.172414	0.701311	0.04443	0.0633528
Tetraodon nigroviridis	0.5561	2.0628	0.269585	0.1925	1.193	0.161358	0.0325	1.5401	0.0211025	0.2391	1.9462	0.122855	0.079	2.9921	0.0264029	0.132	2.0385	0.0647535	0.184	2.9363	0.0626639	0.1505	1.8163	0.0828608	0.1961	2.0042	0.0978445	0.2472	2.3176	0.106662	0.2367	3.3726	0.0701832	0.2233	2.3569	0.0947431	0.3987	1.4201	0.280755	0.494432	0.02568	0.0519384
Indostomus paradoxus	0.4659	1.3613	0.342246	0.0397	2.1269	0.0186657	0.0801	1.6671	0.0480475	0.1891	1.7853	0.105921	0.1281	2.5281	0.0506705	0.1326	2.3781	0.0557588	0.1236	2.0053	0.0616367	0.145	1.9893	0.07289	0.2066	2.8701	0.0719836	0.1704	1.9228	0.0886208	0.1844	1.3479	0.136805	0.3148	3.4827	0.0903896	0.631	1.1717	0.538534	1.02616	0.090403	0.0880983
Aulostomus chinensis	0.5597	2.0623	0.271396	0.0272	1.4506	0.0187509	0.079	1.3407	0.0589244	0.2018	1.1765	0.171526	0.0896	2.1766	0.0411651	0.1662	2.8308	0.0587113	0.1596	2.6077	0.0612034	0.1818	0.9256	0.196413	0.1286	1.3272	0.0968957	0.2552	2.2885	0.111514	0.0976	3.1373	0.0311096	0.2098	4.5194	0.0464221	0.2676	1.7866	0.149782	1.31981	0.118587	0.0898514
Monopterus albus	0.4828	1.065	0.453333	0.0282	1.4885	0.0189452	0.0833	2.3179	0.0359377	0.225	1.2955	0.173678	0.092	1.5353	0.0599231	0.1147	1.9815	0.0578854	0.1886	2.4352	0.0774474	0.3454	1.8455	0.187158	0.1619	1.4195	0.114054	0.1377	1.5159	0.0908371	0.1274	1.7846	0.0713885	0.1858	3.0982	0.0599703	0.2695	1.808	0.14906	1.17835	0.106148	0.0900817
Apteronotus albifrons	0.4702	1.1625	0.404473	0.4899	1.2258	0.399657	0.0882	2.0358	0.0433245	0.1643	1.5576	0.105483	0.0901	1.5672	0.0574911	0.0962	1.6269	0.0591309	0.2685	3.049	0.0880617	0.4893	2.1617	0.22635	0.1795	2.3827	0.0753347	0.187	1.9126	0.0977727	0.1828	1.7852	0.102397	0.1841	3.2894	0.0559677	0.3796	1.0936	0.34711	1.36563	0.081903	0.0599745
Lampetra fluviatilis	0.148	0.8993	0.164572	0.6863	0.8956	0.766302	0.0402	1.6281	0.0246914	0.1729	1.6709	0.103477	0.0625	1.8866	0.0331284	0.1233	1.6052	0.0768129	0.1193	1.7608	0.0677533	0.3222	2.628	0.122603	0.1951	1.963	0.0993887	0.2349	4.2849	0.0548204	0.2279	1.8197	0.12524	0.195	3.7163	0.0524715	0.2515	1.5113	0.166413	2.44156	0.188789	0.0773233
Cynoglossus semilaevis	0.2108	3.0133	0.0699565	0.3883	0.5707	0.680393	0.0632	2.8445	0.0222183	0.2273	1.4244	0.159576	0.098	2.3353	0.0419646	0.1961	2.236	0.0877013	0.1897	1.1275	0.168248	0.3495	1.7584	0.19876	0.21	2.006	0.104686	0.3297	2.5121	0.131245	0.2583	1.6463	0.156897	0.2037	1.7397	0.117089	0.253	1.3001	0.1946	2.55116	0.13058	0.0511846
