# Supplementary material for: Complete mitochondrial genomes of eight seahorses and pipefishes (Syngnathiformes: Syngnathidae): insight into the adaptive radiation of syngnathid fishes
Source: BMC Evol Biol. 2019 Jun 11;19:119. doi: 10.1186/s12862-019-1430-3 (PMC6560779; doi:10.1186/s12862-019-1430-3)
Supplement: Supplementary file 5 — List of the species used in this study. (XLSX 15 kb) [file 12862_2019_1430_MOESM5_ESM.xlsx]

## Sheet: Genebank Number
	Subclass	Order	Family	Species	Accession number	Subclass	Order	Family	Species	Accession number
	Neopterygii	Gasterosteiformes	Syngnathoidae	Hippocampus kuda	AP005985	Neopterygii	Perciformes	Opistognathidae	Opistognathus jacksoniensis	JF911713
				Hippocampus reidi	KJ123692			Ephippidae	Platax teira	KJ668153
				Hippocampus ingens	KF680453			Percidae	Perca flavescens	NC019572
				Hippocampus kelloggi	KF703755		Beloniformes	Adrianichthyidae	Oryzias latipes	NC004387
				Hippocampus spinosissimus	KJ123693				Oryzias melastigma	JQ713914
				Hippocampus comes	JX970973			Scomberesocidae	Cololabis saira	NC003183
				Hippocampus histrix	AP013027			Exocoetidae	Exocoetus volitans	AP002933
				Hippocampus erectus	KF557652		Pleuronectiformes	Cynoglossidae	Cynoglossus semilaevis	EU366230
				Hippocampus barbouri	KF712276			Scophthalmidae	Psetta maxima	EU419747
				Hippocampus trimaculatus	JX682713			Paralichthyidae	Paralichthys olivaceus	AB028664
				Hippocampus mohnikei	KF557651		Cyprinodontiformes	Poeciliidae	Gambusia affinis	NC004388
				Corythoichthys flavofasciatus	KJ139455				Poecilia reticulata	KJ460033
				Trachyrhamphus serratus	KJ184528				Xiphophorus hellerii	FJ234985
				Doryrhamphus japonicus	AP012309		Salmoniformes	Salmonidae	Salmo salar	U12143
				Phycodurus eques	AP012313				Salmo trurra	JQ390057
				Solegnathus hardwickii	KJ194524		Gadiformes	Gadidae	Gadus chalcogrammus	AB094061
				Syngnathoides biaculeatus	KJ184525				Gadus morhua	X99772
				Doryichthys boaja	KJ184527		Tetraodontiformes	Tetraodontidae	Takifugu flavidus	KJ562276
				Dunckerocampus dactyliophorus	KP301502				Tetraodon nigroviridis	DQ019313
				Microphis brachyurus	AP005986		Albuliformes	Albulidae	Albula glossodonta	AP002973
				Microphis manadensis	KP301501			Halosauridae	Aldrovandia affinis	AP002974
				Syngnathus schlegelli	AP012318		Scorpaeniformes	Dactylopteridae	Dactyloptena tiltoni	AP004440
			Pegasidae	Pegasus volitans	AP005984		Percopsiformes	Percopsidae	Percopsis transmontana	AP002928
				Eurypegasus draconis	AP005983		Esociformes	Esocidae	Esox lucius	AP004103
			Aulostomidae	Aulostomus chinensis	AP009197		Anguilliformes	Anguillidae	Anguilla anguilla	KJ564270
			Fistulariidae	Fistularia commersonii	AP005987		Gymnotiformes	Apteronotidae	Apteronotus albifrons	AB054132
			Aulorhynchidae	Aulorhynchus flavidus	AP009196		Ophidiiformes	Ophidiidae	Bassozetus zenkevitchi	AP004405
			Indostomidae	Indostomus paradoxus	AP004438		Cypriniformes	Cyprinidae	Carassius auratus	AB006953
			Gasterosteidae	Gasterosteus aculeatus	AP002944		Gonorhynchiformes	Gonorynchidae	Gonorynchus abbreviatus	NC011018
			Hypoptychidae	Hypoptychus dybowskii	AP004437		Characiformes	Cynodontidae	Hydrolycus scomberoides	AP011989
		Perciformes	Scombridae	Thunnus alalunga	AB101291		Siluriformes	Ictaluridae	Ictalurus punctatus	AF482987
				Thunnus albacares	GU256528		Lophiiformes	Lophiidae	Lophius americanus	AP004414
				Thunnus atlanticus	KM405517		Esociformes	Umbridae	Umbra pygmaea	AP013049
				Thunnus maccoyii	GU256523		Zeiformes	Zenopsis	Zenopsis nebulosus	NC003173
				Katsuwonus pelamis	AB101290		Mugiliformes	Mugilidae	Mugil cephalus	AP002930
			Pomacentridae	Amphiprion clarkii	AB979449		Atheriniformes	Atherinopsidae	Menidia menidia	AB370893
				Amphiprion percula	AB979450		Synbranchiformes	Synbranchidae	Monopterus albus	AP002945
				Amphiprion perideraion	NC024841		Myctophiformes	Myctophidae	Myctophum affine	NC003163
				Amphiprion polymnus	KJ101554		Aulopiformes	Synodontidae	Harpadon microchir	AP002919
			Cichlidae	Oreochromis aureus	GU370125		Osmeriformes	Osmeridae	Plecoglossus altivelis	NC002734
				Oreochromis niloticus	GU238433		Beryciformes	Berycidae	Beryx splendens	AP002939
			Sparidae	Pagrus auriga	AB124801		Polymixiiformes	Polymixiidae	Polymixia japonica	AB034826
				Pagrus major	AP002949		Argentiniformes	Alepocephalidae	Alepocephalus agassizii	AP009570
			Apogonidae	Apogon semilineatus	AP005996	Chondrostei	Acipenseriformes	Acipenseridae	Acipenser baerii	JQ045341
				Pterapogon kauderni	NC022511				Acipenser sinensis	EU719645
			Centrarchidae	Lepomis macrochirus	KP013118	Petromyzontia	Petromyzontiformes	Petromyzontidae	Lampetra fluviatilis	NC001131
			Gobiidae	Tridentiger barbatus	JX536694	Sarcopterygii	Coelacanthiformes	Latimeriidae	Latimeria chalumnae	NC001804
			Serranidae	Epinephelus coioides	EU043376	Sarcopterygii	Ceratodontiformes	Ceratodontidae	Neoceratodus forsteri	AF302933
			Carangidae	Trachinotus blochii	NC024026
