# Supplementary material for: Complete mitochondrial genomes of eight seahorses and pipefishes (Syngnathiformes: Syngnathidae): insight into the adaptive radiation of syngnathid fishes
Source: BMC Evol Biol. 2019 Jun 11;19:119. doi: 10.1186/s12862-019-1430-3 (PMC6560779; doi:10.1186/s12862-019-1430-3)
Supplement: Supplementary file 6 — Calibration points used in the divergence time analysis by BEAST List of the species used in this study. (XLSX 10 kb) [file 12862_2019_1430_MOESM6_ESM.xlsx]

## Sheet: Dating analysis
Species1	Species2	Divergence time (Ma)
Cynoglossus_semilaevis	Indostomus_paradoxus	103.6-198.6
Monopterus_albus	Aulostomus_chinensis	55.1-107.2
Pterapogon_kauderni	Tridentiger_barbatus	65.9-110.2
Cololabis_saira	Mugil_cephalus	86.8-107.9
Poecilia_reticulate	Exocoetus_volitans	67.2-153
Gambusia_affinis	Xiphophorus_hellerii	40.78–48.97
Amphiprion_percula	Opistognathus_jacksoniensis	91.4-213.2
Lepomis_macrochirus	Psetta_maxima	110.2-131.2
Epinephelus_coioides	Tetraodon_nigroviridis	77.3-205
Aulorhynchus_flavidus	Gasterosteus_aculeatus	32.54-56.82
Platax_teira	Trachinotus_blochii	96-215
Katsuwonus_pelamis	Platax_teira	91.4-215
Paralichthys_olivaceus	Trachinotus_blochii	103.6-131.2
Beryx_splendens	Myctophum_affine	91.4-147.6
Percopsis_transmontana	Harpadon_microchir	91.4-174.1
Gadus_chalcogrammus	Polymixia_japonica	135.8-206.3
Zenopsis_nebulosus	Gadus_morhua	91.4-215
Alepocephalus_agassizii	Gonorynchus_abbreviates	140.6-333
Acipenser_baerii	Aldrovandia_affinis	270-417.8
Ictalurus_punctatus	Hydrolycus_scomberoides	95.8-220.3
Esox_Lucius	Salmo_salar	106.8-244
Syngnathoides_biaculeatus	H.reidi	42.5-48.7
Solegnathus_hardwickii	Phycodurus_eques	8.2-22.1
H.ingens	H.reidi	3.1-4.6
Pegasus_volitans	Eurypegasus_draconis	5.7-27.5
Fistularia_commersonii	Bassozetus_zenkevitchi	91.4-215
